# Supplementary material for: CK1α overexpression correlates with poor survival in colorectal cancer
Source: BMC Cancer. 2018 Feb 6;18:140. doi: 10.1186/s12885-018-4019-0 (PMC5801892; doi:10.1186/s12885-018-4019-0)
Supplement: Supplementary file 1 — Raw data of analyzed patients. Table summarizing the patients’ raw data used for SPSS analysis. Patients have been anonymized and their birth date, surgery date etcetera excluded. Data to comprehend analysis (patients’ age, patients’ sex, observation period, relapse, chemotherapy post-surgery, tumor localization, grading, UICC stage, relative CK1α expression) are listed. (XLSX 53 kb) [file 12885_2018_4019_MOESM1_ESM.xlsx]

## Sheet: Patientendaten Paper CK1alpha a
Patient	Age	Sex	observation period [months]	lifetext	Relapse	Chemo_postOP	Localisation	Left_Right_colon	Grade	T	N	M	UICC	relative CK1alpha expression
1	45.3096	M	141.38	alive	no	no	sigma	L	2	2	0	0	1	1.84447
2	65.8822	F	27.96	dead	no	yes	c. ascendens	R	3	4	2	1	4	0.852146
3	48.06	F	138.45	alive	no	yes	rectum	L	2	3	2	0	3	16.5279
4	75.9479	M	5.26	dead	no	no	c. transversum	R	2	3	0	0	2	13.9805
5	39.2137	M	5.39	dead	no	yes	c. transversum	R	3	4	1	1	4	4.86834
6	58.989	F	3.22	dead	no	yes	coecum	R	4	3	1	0	3	3.46373
7	75.611	M	109.67	alive	no	no	sigma	L	3	4	0	0	2	1.43289
8	67.43	M	14.51	dead	no	yes	rectum	L	3	3	3	1	4	27.2677
9	67.42	M	128.85	alive	no	yes	rectum	L	2	3	0	0	2	3.30926
10	75.5699	F	4.93	dead	no	no	left flexure	L	4	4	0	1	4	0.964767
11	82.1507	M	92.2	alive	no	no	sigma	L	2	3	0	0	2	0.940051
12	49.4658	M	120.46	alive	no	no	c. transversum	R	2	2	0	0	1	5.05594
13	80.2932	M	124.97	alive	no	no	coecum	R	2	2	0	0	1	1.60096
14	80.6986	M	48.03	dead	no	no	sigma	L	2	3	0	0	2	0.485799
15	82.7	F	37.66	dead	no	no	rectum	L	2	4	1	0	3	6.52833
16	74.9973	M	40.72	dead	no	yes	coecum	R	2	4	0	1	4	2.32413
17	54.6411	M	15.76	dead	no	yes	sigma	L	2	3	2	1	4	1.92912
18	57.7726	F	115.16	alive	no	no	sigma	L	1	2	0	0	1	3.18391
19	57.6384	M	121.05	alive	no	no	c. ascendens	R	3	2	0	0	1	4.61096
20	49.81	F	7.14	dead	no	yes	rectum	L	3	3	2	1	4	34.7962
21	66.42	F	37.04	dead	no	yes	rectum	L	2	3	2	1	4	43.306
22	63	M	119.44	alive	no	no	rectum	L	2	2	0	0	1	10.7237
23	65.1644	F	115.82	alive	yes	yes	sigma	L	2	3	0	0	2	4.31452
24	67.8712	F	114.31	alive	no	yes	c. ascendens	R	3	3	1	0	3	2.29099
25	46.2082	M	35.16	dead	no	yes	c. transversum	R	2	4	0	0	2	2.82362
26	61.38	M	109.97	alive	no	no	rectum	L	2	1	0	0	1	5.11925
27	42.4904	M	19.44	dead	no	yes	sigma	L	2	4	1	1	4	1.72502
28	65.337	M	66.94	dead	no	yes	sigma	L	2	3	0	1	4	1.68544
29	29.8137	M	101.05	alive	no	yes	c. ascendens	R	3	3	3	1	4	0.883737
30	35.87	M	84.05	alive	no	no	rectum	L	2	2	0	0	1	28.7212
31	51.1233	M	10.72	dead	no	yes	sigma	L	2	2	2	1	4	2.76451
32	65.3288	F	95.86	alive	no	yes	sigma	L	2	4	1	0	3	1.76302
33	59.3315	F	6.09	dead	no	yes	c. ascendens	R	3	3	2	1	4	3.0763
34	86.4301	F	96.38	alive	no	no	c. transversum	R	3	3	1	0	3	2.04194
35	48.93	M	12.37	dead	no	no	rectum	L	4	3	2	1	4	53.3014
36	39.6959	F	28.06	dead	yes	yes	sigma	L	1	3	1	1	4	2.87253
37	75.13	M	73.36	dead	no	no	rectum	L	2	2	0	0	1	44.7405
38	66.3315	M	20.39	dead	no	yes	sigma	L	2	4	2	1	4	1.17922
39	39.84	F	98.62	alive	no	no	rectum	L	2	1	0	0	1	4.38077
40	67.8658	M	41.81	dead	no	yes	sigma	L	2	4	2	1	4	1.04683
41	65.9123	F	12.01	dead	no	yes	left flexure	L	2	3	1	1	4	1.96183
42	68.7233	M	97.27	alive	no	no	sigma	L	2	3	0	0	2	4.35729
43	67.4493	F	96.61	alive	no	no	right flexure	R	3	2	0	0	1	5.80598
44	57.2685	M	7.63	dead	no	yes	Appendix	R	2	3	2	1	4	6.74348
45	51.5315	F	94.93	alive	no	no	sigma	L	2	3	0	0	3	1.8128
46	71.41	F	20.16	dead	no	yes	rectum	L	2	3	2	0	3	59.9214
47	68.7068	F	50.33	dead	no	no	c. descendens	L	2	3	0	0	2	5.28236
48	85.0685	M	0.53	dead	no	no	coecum	R	2	2	0	0	1	3.09109
49	40.1671	M	84.51	alive	no	yes	sigma	L	2	4	0	0	3	2.09906
50	74.4603	M	10.2	dead	no	yes	coecum	R	3	4	2	1	4	7.65247
51	77.1041	F	62.53	dead	no	no	coecum	R	3	2	0	0	1	5.99007
52	75.0082	M	9.28	dead	no	yes	c. transversum	R	2	3	0	0	2	1.52386
53	54.8877	F	91.94	alive	no	no	sigma	L	2	3	0	0	2	1.24794
54	74.1863	M	9.64	dead	no	no	sigma	L	2	2	1	0	3	0.896392
55	73.0603	F	88.06	alive	no	yes	coecum	R	3	3	1	0	3	1.40811
56	53.4493	M	89.08	alive	no	yes	c. descendens + sigma	L	2	2	0	0	3	1.34491
57	71.5397	M	87.34	alive	no	no	sigma	L	2	2	0	0	1	1.26431
58	82.7397	F	20	dead	no	no	right flexure	R	1	4	1	1	4	3.9302
59	59.24	M	82.89	alive	no	no	rectum	L	2	1	0	0	1	67.4235
60	56.3233	F	87.11	alive	no	no	right flexure	R	3	3	0	0	2	1.8504
61	87.9507	F	21.51	dead	yes	no	right flexure + sigma	0	4	4	0	0	2	9.7171
62	75.7479	F	86.71	alive	no	no	right flexure	R	1	1	0	0	1	9.61294
63	58.44	M	10.13	dead	yes	no	rectum	L	2	3	0	0	2	13.4429
64	53.0137	F	69.57	dead	yes	yes	sigma	L	2	4	1	0	3	1.88489
65	57.7808	F	72.5	alive	no	no	c. ascendens	R	2	3	1	0	3	1.24948
66	73.811	F	84.47	alive	no	no	coecum	R	3	2	0	0	1	2.11479
67	61.4	M	59.9	alive	no	no	sigma	L	2	2	0	0	1	2.53704
68	52.9562	M	71.58	alive	no	no	coecum	R	2	3	0	0	2	1.65257
69	79.4767	F	1.32	dead	no	no	c. descendens	L	2	4	2	1	4	2.12088
70	75.39	M	42.2	dead	no	no	rectum	L	2	3	0	0	2	6.0057
71	86.4904	F	11.09	dead	no	no	coecum	R	2	4	2	1	4	1.66632
72	77.53	M	67.34	alive	no	no	rectum	L	2	1	1	0	3	2.90296
73	82.8603	M	13.29	dead	no	no	right flexure	R	2	3	0	0	2	2.28937
74	76.76	M	63.95	dead	no	no	rectum	L	2	3	1	0	3	1.94417
75	75.9589	F	7.14	dead	no	yes	coecum	R	3	3	0	1	4	2.98622
76	84.7	F	0.13	dead	no	no	rectum	L	2	1	0	0	1	2.03244
77	86.07	M	22.27	dead	no	no	rectum	L	2	2	0	0	1	3.89615
78	43.1781	M	67.27	alive	no	yes	c. transversum	R	3	4	0	0	2	2.95054
79	61.93	F	71.45	alive	no	no	rectum	L	2	3	1	0	3	4.93539
80	86.1589	F	78.45	alive	no	no	sigma	L	2	4	0	0	2	1.38997
81	63.99	M	75.1	alive	yes	yes	rectum	L	2	3	0	0	2	6.50881
82	69.46	M	76.32	alive	yes	no	rectum	L	2	3	2	0	3	2.8014
83	71.02	M	71.12	alive	yes	no	rectum	L	2	1	0	0	1	1.82641
84	60.7863	M	63.68	dead	no	yes	left flexure	L	2	3	1	0	3	0.949595
85	58.6712	F	20.79	dead	no	yes	sigma	L	2	3	0	1	4	3.29987
86	61.7589	F	72.47	alive	no	no	coecum	R	2	3	0	0	2	7.78539
87	74.64	M	30.92	dead	yes	yes	rectum	L	0	3	1	0	3	3.23545
88	62.7616	M	44.9	dead	no	no	sigma	L	2	4	2	1	4	1.3031
89	82.86	F	52.89	dead	no	no	rectum	L	2	3	1	0	3	2.65763
90	72.77	M	47.93	dead	no	no	rectum	L	2	1	0	0	1	2.67348
91	68.82	M	62.89	alive	no	no	rectum	L	2	3	1	0	3	1.71227
92	75.589	M	60.3	alive	no	no	sigma	L	2	4	1	0	3	2.45112
93	53.7562	F	60.46	alive	no	no	sigma	L	2	3	0	0	2	2.4065
94	54.4493	M	75.07	alive	yes	no	coecum	R	3	3	2	1	4	4.63766
95	77.3452	M	15.33	dead	no	yes	coecum + c. ascendens	R	3	3	0	0	2	13.1225
96	81.2301	M	43.85	dead	no	no	coecum	R	2	2	0	0	1	4.51136
97	70.1726	F	71.15	alive	no	yes	c. ascendens	R	2	1	0	0	1	2.34829
98	72.3123	F	38.65	dead	no	yes	c. ascendens	R	2	3	1	0	3	3.55505
99	68.5123	F	38.95	alive	no	no	coecum	R	3	3	0	0	2	3.45094
100	69.4	M	32.57	dead	no	yes	rectum	L	2	3	0	1	4	1.71613
101	56.67	M	65.53	alive	no	yes	rectum	L	3	3	1	0	3	5.05518
102	77.9205	F	58.59	alive	no	no	c. transversum	R	3	2	0	0	1	6.75162
103	78.3397	F	57.01	alive	no	no	c. transversum	R	3	3	2	0	3	3.45321
104	78.7589	M	70.82	alive	no	no	c. ascendens	R	2	3	0	0	2	2.83458
105	83.4027	F	33.32	alive	no	no	left flexure / c. transversum	0	2	3	0	0	2	3.38339
106	79.8301	F	66.94	alive	no	no	coecum	R	2	1	0	0	1	7.67684
107	74.1425	F	16.78	dead	no	yes	coecum	R	3	3	2	1	4	6.94698
108	55.04	F	60.1	alive	no	no	rectum	L	2	1	0	0	1	2.67575
109	82.4247	M	9.14	dead	no	no	sigma	L	2	4	2	1	4	1.42963
110	72.6274	F	60.26	dead	yes	yes	c. transversum / left flexure	0	3	3	0	0	2	7.03038
111	84.43	M	0.72	alive	no	no	rectum	L	2	3	1	0	3	2.92928
112	81.7425	M	63.22	alive	no	yes	right flexure	R	3	3	1	0	3	15.5815
113	57.83	M	10.36	dead	yes	no	rectum	L	2	3	0	1	4	8.50448
114	63.04	M	27.24	dead	yes	yes	rectum	L	2	3	2	0	3	13.6917
115	79.0493	F	55.89	alive	no	no	c. ascendens	R	2	3	0	0	2	2.61197
116	74.21	F	64.28	dead	yes	yes	rectum	L	2	3	1	1	4	4.34355
117	79.7452	M	10.72	dead	yes	yes	c. transversum	R	2	4	1	0	3	4.63378
118	72.726	M	30.36	dead	no	no	c. ascendens	R	4	3	x	0	2	9.33732
119	65.8493	M	63.88	alive	no	yes	right flexure	R	2	3	1	0	3	1.62588
120	54.0712	M	61.71	alive	yes	yes	sigma	L	2	3	1	0	3	1.75437
121	88.0384	F	0.33	dead	no	no	c. ascendens	R	3	3	1	0	3	4.76007
122	42.55	F	49.54	alive	no	no	rectum	L	2	2	0	0	1	7.01264
123	73	M	23.95	dead	no	yes	c. ascendens	R	2	4	2	1	4	2.53033
124	80.8384	M	13.82	dead	no	no	c. ascendens	R	2	3	0	0	2	4.56174
125	60.8795	M	60.03	alive	no	no	sigma	L	2	3	0	0	2	2.18074
126	60.33	M	44.31	dead	no	no	rectum	L	2	1	0	0	1	10.7238
127	73.0822	M	0.89	dead	no	no	right flexure	R	2	3	2	0	3	6.69529
128	73.0603	F	24.9	dead	no	no	c. transversum	R	2	3	2	0	3	1.69748
129	73.85	M	57.4	alive	no	yes	rectum	L	3	3	2	1	4	4.51104
130	50.41	F	0.3	alive	no	no	rectum	L	2	i	0	0	0	10.0877
131	40.7041	M	54.44	alive	no	no	sigma	L	2	3	0	0	2	1.66062
132	84.6712	M	30.82	dead	no	no	sigma	L	2	3	1	0	3	1.84635
133	63.38	M	1.05	dead	no	no	rectum	L	4	3	2	1	4	3.66781
134	65.9808	M	0.39	dead	no	no	sigma	L	2	3	1	0	3	0.579284
135	47.6767	M	51.58	alive	no	yes	sigma	L	2	3	1	0	3	1.35146
136	85.41	F	50.36	alive	no	no	rectum	L	2	2	0	0	1	1.90527
137	35.77	M	60.2	alive	no	no	rectum	L	3	3	1	0	3	6.12437
138	83.2932	F	33.95	dead	yes	yes	coecum	R	2	3	1	0	3	3.48743
139	61.463	F	60.79	alive	no	no	sigma	L	2	3	0	0	2	1.02831
140	55.85	M	12.11	dead	yes	no	rectum	L	2	3	1	0	3	4.1735
141	44.73	F	57.04	alive	yes	yes	rectum	L	2	2	0	0	1	1.10135
142	63.4822	M	12.99	dead	no	no	c. ascendens	R	2	i	0	0	0	4.44661
143	88.2301	F	60.63	alive	no	yes	right flexure	R	3	3	1	0	3	9.21177
144	68.9288	F	60.63	alive	no	no	c. ascendens	R	2	3	0	0	2	1.76793
145	81.9699	M	40.07	dead	no	no	c. ascendens	R	2	3	1	0	3	3.37813
146	81.9288	M	1.28	dead	no	no	sigma	L	2	2	0	0	1	1.10877
147	83.1781	F	1.84	dead	no	no	sigma	L	2	i	0	0	0	1.7118
148	61.01	M	7.27	dead	no	yes	rectum	L	3	3	2	1	4	5.17435
149	67.3068	F	57.07	alive	no	yes	sigma	L	3	3	2	0	3	1.96027
150	77.537	M	0.76	dead	no	no	c. ascendens	R	4	4	2	1	4	5.59465
151	79.389	F	14.51	dead	yes	no	coecum	R	2	3	2	1	4	1.97884
152	80.84	M	33.26	alive	yes	no	rectum	L	2	2	1	0	3	9.11304
153	72.1918	M	48.19	alive	no	yes	c. descendens	L	2	4	0	1	4	2.4647
154	60.4877	M	53.49	alive	no	no	c. transversum	R	2	3	0	0	2	3.36092
155	76.1014	M	25.63	dead	yes	no	coecum	R	2	2	0	0	1	3.21619
156	60.47	F	41.25	dead	no	yes	rectum	L	2	4	2	1	4	12.1071
157	69.6384	F	35.82	dead	no	no	c. descendens	L	2	1	0	0	1	3.13769
158	52.6795	F	1.18	dead	no	no	sigma	L	2	3	0	0	2	1.63054
159	71.6329	M	7.89	dead	no	yes	c. ascendens	R	3	3	1	0	3	13.8406
160	62.2795	M	55.46	alive	yes	yes	c. ascendens	R	2	4	2	0	3	2.46019
161	68.537	M	52.27	alive	no	no	sigma	L	2	2	0	0	1	4.8422
162	82.3205	F	54.21	alive	no	no	c. ascendens	R	3	3	1	0	3	3.8645
163	86.9699	M	9.24	dead	no	no	c. ascendens	R	2	4	1	1	4	5.32395
164	79.326	F	53.98	alive	no	no	c. ascendens	R	3	2	1	0	3	1.46874
165	76.9041	M	6.45	dead	no	no	coecum	R	3	3	1	0	3	3.25836
166	66.4192	M	54.21	alive	no	yes	c. ascendens	R	2	3	1	1	4	3.43593
167	83	M	8.49	dead	no	no	rectum	L	2	3	0	0	2	2.4407
168	76.28	F	6.78	dead	no	yes	rectum	L	2	3	2	0	3	3.42136
169	71.9753	M	6.81	dead	no	no	c. descendens	L	2	3	1	0	3	2.20779
170	71.27	M	52.11	alive	no	no	rectum	L	2	1	0	0	1	2.30444
171	67.6	M	43.22	alive	no	yes	rectum	L	2	3	1	1	4	5.5318
172	61.8082	F	15.63	dead	no	yes	sigma	L	2	3	2	1	4	0.90751
173	59.2082	F	25.69	alive	no	no	c. ascendens	R	2	3	0	0	2	2.54385
174	74.2795	F	1.15	dead	no	no	c. transversum	R	2	2	0	0	1	1.31672
175	79.2849	M	47.96	dead	no	no	c. transversum	R	2	3	0	0	2	1.76338
176	79.1781	M	47.93	alive	no	no	c. ascendens	R	2	2	0	0	1	0.642884
177	65.3918	M	41.64	alive	no	no	c. ascendens	R	2	3	0	0	2	0.883609
178	67.5808	F	10.3	dead	no	yes	coecum	R	3	4	2	1	4	8.49542
179	81.14	F	49.21	alive	no	no	rectum	L	3	2	0	0	1	5.86269
180	81.6575	F	44.28	alive	no	no	coecum	R	3	4	1	0	3	1.92989
181	66.2192	M	40.46	dead	no	yes	c. ascendens	R	2	3	1	0	3	1.28435
182	51.76	M	35	alive	yes	yes	rectum	L	2	3	0	0	2	13.0359
183	69.33	M	48.22	alive	yes	yes	rectum	L	2	3	0	1	4	4.53954
184	82.5041	F	39.01	alive	no	no	c. transversumersum	R	2	2	0	0	1	1.75478
185	64.46	F	45.26	alive	no	no	rectum	L	1	3	0	0	2	9.3807
186	32.3397	M	43.39	alive	no	no	coecum	R	3	3	0	0	2	9.92734
187	69.5342	M	40.49	alive	no	yes	c. ascendens	R	2	3	1	0	3	1.29904
188	71.13	F	4.87	dead	no	no	rectum	L	2	4	0	0	2	1.80065
189	81.9863	M	21.45	dead	no	no	sigma	L	2	2	0	0	1	3.69858
190	78.36	M	43.52	alive	no	no	rectum	L	3	3	0	0	2	4.63975
191	65.6027	F	21.78	dead	no	no	right flexure	R	2	3	1	0	3	2.26431
192	42.1315	F	43.91	alive	no	yes	c. ascendens	R	3	3	2	0	3	5.88242
193	68.3151	F	1.84	dead	no	no	c. ascendens	R	2	4	1	1	4	2.19704
194	70.937	M	17.27	dead	no	yes	right flexure	R	2	3	2	1	4	5.31782
195	62.97	M	46.18	alive	no	no	rectum	L	1	3	0	0	2	9.77857
196	84.7863	M	4.51	dead	no	no	sigma	L	2	3	0	0	2	3.25312
197	80.3096	M	6.12	dead	yes	yes	c. descendens	L	3	3	1	1	4	1.83048
198	50.1479	F	23.36	alive	no	no	coecum	R	2	4	2	1	4	4.60927
199	40.3507	F	36.28	alive	no	no	sigma	L	2	4	0	0	2	1.30903
200	74.79	M	19.93	dead	no	no	rectum	L	0	2	1	0	3	8.10919
201	50.71	F	35.92	alive	no	no	rectum	L	2	3	0	0	2	0.340734
202	48.9836	M	40.53	alive	no	yes	c. ascendens + c. descendens	0	3	4	1	1	4	2.38516
203	79.71	M	14.47	dead	no	no	rectum	L	3	4	0	0	2	4.17595
204	76.12	F	37.34	alive	yes	no	rectum	L	2	3	0	0	2	1.33115
205	58.3315	M	0.46	alive	no	no	c. ascendens	R	2	3	1	0	3	2.247
206	88.5808	M	10.82	dead	no	no	sigma	L	2	2	0	0	1	2.67099
207	74.9808	M	27.73	dead	no	no	coecum	R	2	2	0	0	1	1.68748
208	81.51	F	24.18	alive	no	no	rectum	L	2	1	0	0	1	1.04809
209	84.76	F	33.19	alive	no	no	rectum	L	3	2	0	0	1	2.83461
210	79.2356	F	40.39	alive	no	no	sigma	L	1	3	0	0	2	3.85562
211	73.7452	F	37.89	alive	no	no	c. descendens	L	2	3	0	0	2	1.10288
212	51.4192	F	38.91	alive	yes	yes	sigma	L	2	2	0	0	1	9.36247
213	73.31	F	24.11	alive	no	no	rectum	L	1	1	0	0	1	2.54685
214	64.2603	M	1.25	dead	no	no	c. transversum	R	2	3	2	1	4	0.734868
215	70.8055	M	14.47	dead	no	yes	c. ascendens	R	2	3	1	0	3	1.76308
216	45.3726	M	35.36	alive	no	yes	sigma	L	2	3	2	0	3	2.76825
217	69.14	M	22.53	alive	no	no	rectum	L	1	1	0	0	1	3.84755
218	64.7	F	35	alive	no	no	rectum	L	2	3	1	0	3	20.8304
219	78.5836	M	32.99	alive	no	no	c. transversum	R	3	3	0	0	2	8.30892
220	86.8192	M	17.4	alive	no	no	sigma	L	2	2	0	0	1	1.72119
221	80.0384	F	26.97	alive	no	no	c. ascendens	R	3	3	0	0	2	12.7451
222	66.1151	F	24.84	alive	no	yes	c. transversum	R	2	2	1	0	3	1.00054
223	70.6192	M	32.24	alive	yes	yes	sigma	L	2	2	1	1	4	10.3081
224	70.2055	F	32.04	alive	no	yes	coecum	R	2	3	1	1	4	1.20231
225	69.73	M	17.17	dead	no	no	rectum	L	3	3	2	0	3	3.38951
226	48.5644	F	22.3	alive	no	yes	left flexure	L	2	4	1	0	3	1.14123
227	86.1918	F	29.8	alive	no	no	coecum	R	1	2	0	0	1	1.63001
228	51.98	M	28.16	alive	no	no	rectum	L	1	1	0	0	1	2.27768
229	75.7534	F	27.34	alive	no	yes	c. descendens	L	2	3	2	0	3	1.85361
230	77.9836	F	13.32	alive	no	no	c. ascendens	R	2	3	1	1	4	1.54783
231	55.6247	F	8.95	dead	no	yes	c. ascendens	R	3	3	1	1	4	5.0724
232	74.3	F	30.63	alive	yes	no	rectum	L	3	3	0	0	2	3.93837
233	64.08	M	2.6	alive	no	no	rectum	L	0	i	0	0	0	8.31352
234	68.4849	M	18.68	dead	no	yes	coecum	R	2	3	1	0	3	0.659107
235	67.3397	M	17.01	alive	no	yes	c. ascendens	R	2	3	2	0	3	1.54366
236	55.7699	M	20.72	dead	no	yes	sigma	L	2	3	2	1	4	1.28473
237	57.7699	F	29.14	alive	yes	yes	coecum	R	2	3	2	0	3	0.975939
238	74.2329	F	3.91	alive	no	no	c. ascendens	R	1	2	0	0	1	1.44689
239	80.1918	M	27.99	alive	no	no	sigma	L	1	1	0	0	1	4.04174
240	82.7918	M	1.38	dead	yes	no	sigma	L	2	3	1	1	4	7.68196
241	87.5863	M	13.22	alive	no	no	coecum	R	2	3	1	1	4	0.529581
242	71.16	M	8.85	dead	no	no	rectum	L	2	3	2	0	3	2.86965
243	79.126	F	9.24	dead	no	yes	ri. flexure	R	3	4	1	1	4	3.05043
244	53.36	M	26.88	alive	no	no	rectum	L	2	2	0	0	1	7.42424
245	58.2137	M	25.49	alive	no	yes	c. ascendens	R	2	3	1	0	3	4.59796
246	73.3616	M	10.95	dead	no	no	sigma	L	1	3	0	0	2	4.86555
247	54.7671	M	26.12	alive	no	yes	sigma	L	3	3	1	1	4	3.5462
248	51.88	M	19.18	alive	yes	no	rectum	L	2	3	0	0	2	0.964788
249	89.6767	F	24.28	alive	no	no	coecum	R	2	2	0	0	1	6.1651
250	68.21	F	22.8	alive	no	no	rectum	L	2	2	0	0	1	1.52204
251	80.6027	F	11.32	alive	no	no	c. transversum	R	2	3	1	0	3	2.43112
252	80.6274	F	11.15	alive	no	yes	coecum	R	2	3	1	0	3	1.07828
253	70.1945	F	21.09	alive	no	no	sigma	L	2	3	0	0	2	1.51899
254	79.87	M	13.39	alive	yes	no	rectum	L	3	3	0	1	4	2.56332
255	88.0959	F	13.06	alive	no	no	c. ascendens	R	1	2	0	0	1	1.19877
256	84.1644	M	10.82	alive	no	no	left flexure	L	2	3	0	0	2	1.29656
257	45.7425	M	9.61	dead	no	yes	coecum	R	3	4	2	1	4	4.10012
258	71.5452	F	11.64	alive	no	yes	sigma	L	2	3	1	0	3	1.80113
259	52.9836	F	19.77	alive	no	no	coecum	R	2	2	0	0	1	2.91687
260	77.8027	F	14.14	alive	yes	no	coecum	R	2	4	0	1	4	0.808106
261	77.6877	M	6.58	dead	no	yes	coecum	R	2	3	1	1	4	4.53135
262	70.1288	M	17.86	alive	no	no	coecum	R	1	3	0	0	2	0.749244
263	78.52	M	10.59	alive	no	yes	rectum	L	2	3	2	1	4	1.71905
264	64.5397	M	14.97	alive	no	yes	c. transversum	R	3	2	0	0	1	1.66916
265	71.4466	M	16.55	alive	no	no	right flexure	R	2	3	0	0	2	1.41926
266	32.06	M	11.94	dead	no	yes	rectum	L	2	2	1	1	4	8.55934
267	55.37	F	11.81	alive	no	no	rectum	L	2	2	1	0	3	3.80693
268	66.06	M	19.01	alive	yes	yes	rectum	L	2	3	0	0	2	5.5219
269	44.7452	M	16.12	alive	no	no	c. descendens	L	3	3	0	0	2	8.31207
270	80.011	M	5.26	alive	no	no	c. transversum	R	3	3	2	1	4	13.2096
271	61.0548	M	11.94	alive	no	no	sigma	L	1	3	0	0	2	1.84852
272	75.2959	M	15.86	alive	yes	yes	c. transversum	R	2	2	1	0	3	2.44612
273	77.8959	F	15.69	alive	no	no	coecum	R	3	3	0	0	2	6.03748
274	62.45	M	5.39	dead	no	yes	rectum	L	1	2	0	0	1	2.72654
275	77.5151	M	13.13	alive	no	no	sigma	L	2	4	2	1	4	1.5217
276	74.8904	F	1.05	alive	no	no	sigma	L	2	3	0	0	2	0.612979
277	67.8438	F	10.95	alive	no	no	sigma	L	2	2	0	0	1	1.26044
278	52.6932	M	6.64	dead	no	yes	c. ascendens	R	3	4	2	1	4	1.39563
279	75.16	F	11.48	alive	no	no	rectum	L	2	3	2	0	3	2.46198
280	75.2384	F	11.68	alive	no	no	c. ascendens	R	3	3	0	0	2	0.774594
281	57.4219	M	12.3	alive	no	yes	sigma	L	3	4	2	0	3	1.40936
282	60.4055	F	4.74	alive	no	yes	sigma	L	3	4	2	1	4	2.86612
283	75.3671	F	6.28	alive	no	no	coecum	R	2	2	0	0	1	2.16908
